# Supplementary material for: Activated Protein C Ameliorates Tubular Mitochondrial Reactive Oxygen Species and Inflammation in Diabetic Kidney Disease
Source: Nutrients. 2022 Jul 29;14(15):3138. doi: 10.3390/nu14153138 (PMC9370435; doi:10.3390/nu14153138)
Supplement: Supplementary file 1 [file nutrients-14-03138-s001.zip]

Archive with 3 entries (3 files):
- Supplementary File S1.xlsx
- supplementary-figures.pdf
- Supplementry File S2.xlsx
